# Supplementary material for: Factors Influencing Self-Confidence and Willingness to Perform Cardiopulmonary Resuscitation among Working Adults—A Quasi-Experimental Study in a Training Environment
Source: Int J Environ Res Public Health. 2022 Jul 7;19(14):8334. doi: 10.3390/ijerph19148334 (PMC9322983; doi:10.3390/ijerph19148334)
Supplement: Supplementary file 1 [file ijerph-19-08334-s001.zip]

Archive with 1 entries (1 files):
- ijerph-1779880-supplementary.pdf
